# Supplementary material for: Impaired mitophagy links mitochondrial disease to epithelial stress in methylmalonyl-CoA mutase deficiency
Source: Nat Commun. 2020 Feb 20;11:970. doi: 10.1038/s41467-020-14729-8 (PMC7033137; doi:10.1038/s41467-020-14729-8)
Supplement: Supplementary file 3 — Supplementary Data 1 [file 41467_2020_14729_MOESM3_ESM.xlsx]

## Sheet: Supplementary Data 1
Probe set ID	Ensembl	Gene Symbol	Entrez Gene	FDR	Fold change
208850_s_at	ENSG00000154096	THY1	7070	2.64051e-10	-4.89216
201438_at	ENSG00000163359	COL6A3	1293	7.21853e-07	-4.82169
208851_s_at	ENSG00000154096	THY1	7070	1.63894e-10	-4.75958
213869_x_at	---	THY1	7070	2.73156e-10	-4.58914
205381_at	ENSG00000128606	LRRC17	10234	8.00495e-06	-4.31887
205767_at	ENSG00000124882	EREG	2069	0.0083337	-3.55866
204614_at	ENSG00000197632	SERPINB2	5055	0.00560895	-3.55317
229352_at	ENSG00000175374	SPESP1	246777	4.8804e-10	-3.08489
209604_s_at	ENSG00000107485	GATA3	2625	0.0057408	-2.88181
204653_at	ENSG00000137203	TFAP2A	7020	0.0022478	-2.82031
209602_s_at	ENSG00000107485	GATA3	2625	0.0100329	-2.75132
220004_at	ENSG00000080007	DDX43	55510	0.000378959	-2.71773
204014_at	ENSG00000120875	DUSP4	1846	0.00450358	-2.66535
212909_at	ENSG00000150551	LYPD1	116372	7.73674e-05	-2.51587
213943_at	ENSG00000122691	TWIST1	7291	0.00939989	-2.4408
204236_at	---	FLI1	2313	6.25942e-05	-2.39232
219118_at	ENSG00000134285	FKBP11	51303	0.000710544	-2.36926
236029_at	ENSG00000165323	FAT3	120114	1.19778e-05	-2.32857
219778_at	ENSG00000169946	ZFPM2	23414	0.0326335	-2.30927
215767_at	ENSG00000170396	ZNF804A	91752	0.000394567	-2.2831
205048_s_at	ENSG00000146733	PSPH	5723	3.70192e-08	-2.27757
230026_at	ENSG00000055950	MRPL43	84545	4.21177e-08	-2.26241
37892_at	ENSG00000060718	COL11A1	1301	0.000327486	-2.24751
204646_at	ENSG00000188641	DPYD	1806	0.000366549	-2.2144
215172_at	ENSG00000183675 /// ENSG00000204179	PTPN20A /// PTPN20B	26095 /// 653129	0.0284981	-2.21405
202202_s_at	ENSG00000112769	LAMA4	3910	0.000333527	-2.10348
234994_at	---	TMEM200A	114801	0.00197571	-2.09614
226281_at	ENSG00000187957	DNER	92737	0.0326113	-2.08541
201427_s_at	ENSG00000250722	SEPP1	6414	0.000332045	-2.06603
226034_at	ENSG00000120875	DUSP4	1846	0.0279798	-2.05621
204105_s_at	ENSG00000091129	NRCAM	4897	0.0313903	-2.05102
223315_at	ENSG00000074527	NTN4	59277	0.000466026	-2.0294
237435_at	---	---	---	0.0266169	-1.99288
206157_at	ENSG00000163661	PTX3	5806	0.0343722	-1.98098
203780_at	ENSG00000149573	MPZL2	10205	0.0126845	-1.97599
210786_s_at	ENSG00000151702	FLI1	2313	0.000482377	-1.96828
204015_s_at	ENSG00000120875	DUSP4	1846	0.0436387	-1.96538
223687_s_at	ENSG00000160886	LY6K	54742	0.00619323	-1.92774
229400_at	ENSG00000128710	HOXD10	3236	0.00124216	-1.92748
204836_at	ENSG00000178445	GLDC	2731	0.00733646	-1.90593
219937_at	ENSG00000072657	TRHDE	29953	0.0296689	-1.90055
219117_s_at	ENSG00000134285	FKBP11	51303	0.000327988	-1.87686
1559506_x_at	ENSG00000225206	FLJ35409	400765	0.000756828	-1.85172
244163_at	ENSG00000075213	SEMA3A	10371	0.00339857	-1.84755
220014_at	ENSG00000184838	PRR16	51334	0.00309656	-1.83274
214022_s_at	ENSG00000185885	IFITM1	8519	0.0391058	-1.81565
232122_s_at	ENSG00000197415	VEPH1	79674	0.0028242	-1.81335
204774_at	ENSG00000126860	EVI2A	2123	4.25478e-05	-1.81329
243582_at	ENSG00000156463	SH3RF2	153769	0.0177671	-1.80428
213797_at	ENSG00000134321	RSAD2	91543	0.00865651	-1.80371
202411_at	ENSG00000165949	IFI27	3429	0.0114705	-1.7738
213338_at	ENSG00000249992	TMEM158	25907	0.00162017	-1.75175
226303_at	ENSG00000154330	PGM5	5239	0.0227359	-1.7404
228737_at	ENSG00000124191	TOX2	84969	0.00990498	-1.71645
242625_at	ENSG00000134321	RSAD2	91543	0.0155552	-1.69943
229759_s_at	ENSG00000197415	VEPH1	79674	6.84063e-05	-1.69001
204931_at	ENSG00000118526	TCF21	6943	1.00055e-05	-1.67279
218309_at	ENSG00000162545	CAMK2N1	55450	4.38834e-05	-1.67202
226558_at	---	LOC389834	389834	0.000988409	-1.66061
235236_at	---	LOC100507248	100507248	0.00496005	-1.647
204529_s_at	ENSG00000198846	TOX	9760	0.000394751	-1.63184
228618_at	ENSG00000187800	PEAR1	375033	6.63651e-05	-1.62946
201601_x_at	ENSG00000185885	IFITM1	8519	0.0485412	-1.62864
226210_s_at	ENSG00000214548	MEG3	55384	0.0109001	-1.61112
207373_at	ENSG00000128710	HOXD10	3236	0.00351843	-1.60875
202035_s_at	ENSG00000104332	SFRP1	6422	0.00647082	-1.60824
203153_at	ENSG00000185745	IFIT1	3434	0.036858	-1.60335
205660_at	ENSG00000135114	OASL	8638	0.000985421	-1.59083
218625_at	ENSG00000124785	NRN1	51299	0.0168646	-1.58484
238149_at	ENSG00000204597	ZNF818P	390963	0.00118812	-1.57334
214059_at	---	IFI44	10561	0.00988828	-1.57155
219691_at	ENSG00000205413	SAMD9	54809	0.0159996	-1.54448
206805_at	ENSG00000075213	SEMA3A	10371	0.00887611	-1.54087
220051_at	ENSG00000007038	PRSS21	10942	0.0266363	-1.54073
1569253_at	---	INTS4	92105	1.3311e-06	-1.53469
202016_at	ENSG00000106484	MEST	4232	0.0263337	-1.5326
204363_at	---	F3	2152	0.0465816	-1.52965
220230_s_at	---	CYB5R2	51700	0.0317473	-1.51463
226218_at	ENSG00000168685	IL7R	3575	0.000891049	-1.51411
212543_at	ENSG00000112297	AIM1	202	0.000321321	-1.51384
209789_at	ENSG00000103647	CORO2B	10391	0.00355771	-1.50898
205609_at	ENSG00000154188	ANGPT1	284	0.00106372	-1.50084
228057_at	ENSG00000145358	DDIT4L	115265	0.000392036	-1.49199
237945_at	---	---	---	0.00634007	-1.48576
228347_at	ENSG00000126778	SIX1	6495	0.0262775	-1.4833
204897_at	ENSG00000171522	PTGER4	5734	0.000591372	-1.48266
242450_at	ENSG00000174136	RGMB	285704	0.0390057	-1.47648
220324_at	ENSG00000233237	C6orf155	79940	0.000753024	-1.47358
204320_at	---	COL11A1	1301	0.000453012	-1.46922
227705_at	ENSG00000182916	TCEAL7	56849	0.0396901	-1.46918
224480_s_at	ENSG00000138678	AGPAT9	84803	0.000618849	-1.46013
233011_at	---	ANXA1	301	0.00129932	-1.44842
228302_x_at	ENSG00000162545	CAMK2N1	55450	7.18677e-05	-1.44659
222385_x_at	ENSG00000058262	SEC61A1	29927	0.00283692	-1.44362
229441_at	---	PRSS23	11098	0.000324886	-1.43917
226211_at	ENSG00000214548	MEG3	55384	0.0102277	-1.43761
217028_at	ENSG00000121966	CXCR4	7852	0.000650717	-1.4374
210797_s_at	ENSG00000135114	OASL	8638	0.0106094	-1.4243
229218_at	ENSG00000164692	COL1A2	1278	0.0201871	-1.4239
204396_s_at	ENSG00000198873	GRK5	2869	6.73103e-05	-1.42363
235518_at	ENSG00000183023	SLC8A1	6546	0.000203557	-1.41983
232068_s_at	ENSG00000136869	TLR4	7099	0.0438463	-1.41126
201858_s_at	ENSG00000122862	SRGN	5552	0.0243325	-1.41091
206163_at	ENSG00000180660	MAB21L1	4081	0.0304073	-1.40494
204359_at	ENSG00000185070	FLRT2	23768	0.0259756	-1.3916
211742_s_at	ENSG00000185862	EVI2B	2124	7.87145e-05	-1.367
214604_at	ENSG00000128713	HOXD11	3237	0.00112297	-1.35484
244623_at	ENSG00000185760	KCNQ5	56479	0.000902349	-1.34964
227314_at	ENSG00000164171	ITGA2	3673	0.000393457	-1.34691
202036_s_at	ENSG00000104332	SFRP1	6422	0.0341556	-1.34112
225283_at	ENSG00000140450	ARRDC4	91947	0.000382613	-1.33985
226829_at	ENSG00000169129	AFAP1L2	84632	0.000974226	-1.33897
1557080_s_at	ENSG00000198542	ITGBL1	9358	0.000173942	-1.3352
242519_at	ENSG00000198865	CCDC152	100129792	0.0293681	-1.33095
243672_at	---	SALL3	27164	0.0139698	-1.31653
211124_s_at	ENSG00000049130	KITLG	4254	0.00495026	-1.31049
244849_at	ENSG00000075213	SEMA3A	10371	0.00306389	-1.30953
235292_at	---	FLJ32255	643977	0.0174049	-1.28744
203632_s_at	ENSG00000167191	GPRC5B	51704	0.00119069	-1.28251
226420_at	ENSG00000085276	MECOM	2122	0.01639	-1.27182
207156_at	ENSG00000196787	HIST1H2AG	8969	0.000989018	-1.27057
219249_s_at	---	FKBP10	60681	0.00322764	-1.26288
1553191_at	ENSG00000151914	DST	667	0.00228393	-1.25793
226279_at	ENSG00000150687	PRSS23	11098	0.0201867	-1.255
209990_s_at	ENSG00000136928	GABBR2	9568	0.00347671	-1.25446
238847_at	---	---	---	0.000612343	-1.24911
230109_at	ENSG00000171408	PDE7B	27115	0.0199422	-1.23901
230425_at	ENSG00000154928	EPHB1	2047	0.00133196	-1.23248
232088_x_at	---	LOC100271722	100271722	0.000201536	-1.21729
230147_at	ENSG00000164220	F2RL2	2151	0.00724375	-1.2149
209211_at	ENSG00000102554	KLF5	688	0.000851664	-1.21085
203108_at	ENSG00000013588	GPRC5A	9052	0.0072388	-1.20579
203607_at	ENSG00000198825	INPP5F	22876	0.00564117	-1.20247
241986_at	ENSG00000164619	BMPER	168667	0.0188881	-1.19695
233364_s_at	---	---	---	0.0293628	-1.19604
211825_s_at	ENSG00000151702	EWSR1 /// FLI1	2130 /// 2313	0.012752	-1.18868
229614_at	ENSG00000182986	ZNF320	162967	0.00158008	-1.18581
231879_at	ENSG00000111799	COL12A1	1303	0.0140203	-1.17471
206795_at	ENSG00000164220	F2RL2	2151	0.00191174	-1.16808
1559504_at	ENSG00000225206	FLJ35409	400765	0.0050753	-1.16674
1552329_at	ENSG00000122257	RBBP6	5930	0.000387222	-1.15621
226757_at	ENSG00000119922	IFIT2	3433	0.0296404	-1.15542
218723_s_at	ENSG00000102760	C13orf15	28984	0.0197673	-1.15427
1558964_at	ENSG00000165323	FAT3	120114	0.00163398	-1.15388
205422_s_at	ENSG00000198542	ITGBL1	9358	0.000693458	-1.14455
230785_at	---	---	---	0.0193932	-1.1441
214297_at	ENSG00000173546	CSPG4	1464	0.00370114	-1.1407
201859_at	ENSG00000122862	SRGN	5552	0.0240593	-1.13553
211478_s_at	ENSG00000197635	DPP4	1803	0.0149172	-1.13386
214975_s_at	ENSG00000063601	MTMR1	8776	0.00904333	-1.13349
1552575_a_at	---	C6orf141	135398	0.00186283	-1.13294
202458_at	ENSG00000150687	PRSS23	11098	0.00444328	-1.12846
1553411_s_at	---	SALL3	27164	0.018848	-1.1281
239058_at	---	FOXC2	2303	0.0160337	-1.12584
209212_s_at	ENSG00000102554	KLF5	688	0.0477181	-1.11474
235768_at	ENSG00000156463	SH3RF2	153769	0.00968379	-1.10851
1554339_a_at	ENSG00000136152	COG3	83548	0.00102389	-1.1035
205984_at	ENSG00000145708	CRHBP	1393	0.00199855	-1.10338
228640_at	---	PCDH7	5099	0.00726533	-1.09982
218087_s_at	ENSG00000095637	SORBS1	10580	0.00870948	-1.09469
242521_at	ENSG00000247217	---	---	0.00489056	-1.08069
204736_s_at	ENSG00000173546	CSPG4	1464	0.00325566	-1.08038
1557636_a_at	ENSG00000164746	C7orf57	136288	0.0286377	-1.07767
229404_at	---	TWIST2	117581	0.0304466	-1.07215
229271_x_at	ENSG00000060718	COL11A1	1301	0.00379758	-1.0683
221884_at	ENSG00000085276	MECOM	2122	0.0101838	-1.06777
235497_at	---	LOC643837	643837	0.00357443	-1.06231
226534_at	ENSG00000049130	KITLG	4254	0.0159514	-1.06101
206290_s_at	ENSG00000182901	RGS7	6000	0.000196329	-1.05975
237217_at	ENSG00000178031	ADAMTSL1	92949	0.000901066	-1.05777
217682_at	---	---	---	0.00199256	-1.05392
230652_at	---	ARAF	369	0.0106378	-1.05101
226767_s_at	ENSG00000180185	FAHD1	81889	0.0180484	-1.04838
201008_s_at	ENSG00000117289	TXNIP	10628	0.0149201	-1.04626
230587_at	ENSG00000225399	STGC3	474171	0.00496692	-1.04173
204747_at	ENSG00000119917	IFIT3	3437	0.048649	-1.03996
222835_at	ENSG00000187720	THSD4	79875	0.00397916	-1.03397
201843_s_at	ENSG00000115380	EFEMP1	2202	0.0253935	-1.03316
205798_at	ENSG00000168685	IL7R	3575	0.00812717	-1.032
201842_s_at	ENSG00000115380	EFEMP1	2202	0.00677332	-1.03128
1554906_a_at	---	MPHOSPH6	10200	0.000618638	-1.02774
228450_at	ENSG00000166689	PLEKHA7	144100	0.0356153	-1.02616
223707_at	ENSG00000166441	RPL27A	6157	0.043729	-1.02545
230363_s_at	ENSG00000198825	INPP5F	22876	0.00388623	-1.01726
221583_s_at	ENSG00000156113	KCNMA1	3778	0.0271846	-1.00484
227960_s_at	---	FAHD1	81889	0.00753346	-0.99813
244552_at	ENSG00000188474 /// ENSG00000214189	ZNF788	388507	0.0203927	-0.997781
205083_at	---	AOX1	316	0.0160055	-0.995559
216627_s_at	ENSG00000086062	B4GALT1	2683	0.000899722	-0.994918
233255_s_at	ENSG00000134897	BIVM	54841	0.0201776	-0.986686
232666_at	---	OAS3	4940	0.00200163	-0.985987
1560698_a_at	ENSG00000236333	LOC283392	283392	0.0172758	-0.98177
214927_at	ENSG00000198542	ITGBL1	9358	0.00292135	-0.979107
225524_at	ENSG00000163297	ANTXR2	118429	0.0126318	-0.978369
232752_at	ENSG00000244984	LOC100287616	100287616	0.0389856	-0.977774
1556216_s_at	---	---	---	0.000881894	-0.976266
220936_s_at	---	H2AFJ	55766	0.000594368	-0.972691
236115_at	---	HTR7P1	93164	0.0203659	-0.966165
239343_at	---	LOC728705	728705	0.00156282	-0.965658
217220_at	---	LOC100287387	100287387	0.000697618	-0.965091
229309_at	ENSG00000043591	ADRB1	153	0.0495422	-0.96496
218493_at	ENSG00000161981	SNRNP25	79622	0.0219407	-0.958904
204655_at	---	CCL5	6352	0.00997084	-0.958778
223537_s_at	ENSG00000111186	WNT5B	81029	0.0158082	-0.958179
210319_x_at	ENSG00000120149	MSX2	4488	0.0155586	-0.954983
236596_at	---	---	---	0.0118151	-0.948609
207012_at	ENSG00000156103	MMP16	4325	0.0398318	-0.947544
204654_s_at	ENSG00000137203	TFAP2A	7020	0.00726929	-0.946144
229163_at	---	CAMK2N1	55450	0.00641743	-0.936373
244835_at	---	C16orf52	730094	0.000223627	-0.92871
232257_s_at	---	---	---	0.0410706	-0.92483
1555097_a_at	ENSG00000122420	PTGFR	5737	0.0263191	-0.924025
239672_at	---	---	---	0.0389546	-0.923934
201010_s_at	ENSG00000117289	TXNIP	10628	0.0425898	-0.92297
237145_at	---	EIF2AK4	440275	0.00645673	-0.921279
226802_s_at	---	LOC96610	96610	0.0382395	-0.921041
226576_at	ENSG00000145819	ARHGAP26	23092	0.00104041	-0.918395
228239_at	ENSG00000205670	FAM165B	54065	0.0203568	-0.91466
214119_s_at	ENSG00000088832	FKBP1A	2280	0.00628059	-0.914485
238419_at	ENSG00000144824	PHLDB2	90102	0.0277711	-0.912367
224650_at	ENSG00000147676	MAL2	114569	0.0491956	-0.912017
221584_s_at	ENSG00000156113	KCNMA1	3778	0.0279152	-0.910795
238554_at	ENSG00000103018	CYB5B	80777	0.027914	-0.910572
202685_s_at	ENSG00000167601	AXL	558	0.0128035	-0.908248
208167_s_at	ENSG00000156103	MMP16	4325	0.00199144	-0.906172
210875_s_at	ENSG00000148516	ZEB1	6935	0.00482581	-0.902084
227688_at	ENSG00000130224	LRCH2	57631	0.0358889	-0.90187
213992_at	ENSG00000197565	COL4A6	1288	0.0134107	-0.900141
235762_at	---	TAS2R14	50840	0.00960228	-0.897201
205676_at	ENSG00000111012	CYP27B1	1594	0.00652727	-0.89436
235264_at	ENSG00000111727	HCFC2	29915	0.0194417	-0.892006
205876_at	ENSG00000113594	LIFR	3977	0.0358769	-0.891853
204575_s_at	ENSG00000123342	MMP19	4327	0.0117707	-0.89093
205871_at	ENSG00000125551 /// ENSG00000169659 /// ENSG00000183281	PLGLA /// PLGLB1 /// PLGLB2	285189 /// 5342 /// 5343	0.00562343	-0.887462
228748_at	ENSG00000085063	CD59	966	0.0140371	-0.88738
239034_at	ENSG00000196741	CXorf24	203414	0.0269578	-0.886519
221029_s_at	ENSG00000111186	WNT5B	81029	0.0211331	-0.88645
212444_at	---	---	---	0.0461472	-0.885493
1560434_x_at	ENSG00000122705	CLTA	1211	0.00654375	-0.883785
235771_at	---	---	---	0.0425878	-0.882919
228152_s_at	ENSG00000181381	DDX60L	91351	0.0439156	-0.880438
1569349_at	---	C11orf30	56946	0.00388497	-0.879313
1557167_at	ENSG00000228223	HCG11	493812	0.0181076	-0.878703
222270_at	ENSG00000138041	SMEK2	57223	0.0137313	-0.877903
205462_s_at	ENSG00000115756	HPCAL1	3241	0.0128056	-0.877695
223825_at	ENSG00000107036	KIAA1432	57589	0.0184096	-0.87478
206170_at	ENSG00000169252	ADRB2	154	0.0169082	-0.874361
240167_at	ENSG00000248698	LOC152742	152742	0.0485991	-0.87377
235174_s_at	---	LOC100128822	100128822	0.00339335	-0.872961
232155_at	ENSG00000173821	RNF213	57674	0.0202268	-0.866293
227757_at	ENSG00000139842	CUL4A	8451	0.0493798	-0.866242
235291_s_at	---	FLJ32255	643977	0.0217804	-0.866149
225163_at	ENSG00000151474	FRMD4A	55691	0.0438473	-0.866086
229760_at	ENSG00000197415	VEPH1	79674	0.0123104	-0.865679
217502_at	ENSG00000119922	IFIT2	3433	0.034927	-0.864916
205534_at	ENSG00000169851	PCDH7	5099	0.00183037	-0.864471
1552457_a_at	ENSG00000178031	ADAMTSL1	92949	0.03351	-0.864225
231828_at	ENSG00000226752	LOC253039	253039	0.0248914	-0.862573
206474_at	ENSG00000059758	CDK17	5128	0.0307073	-0.861291
242577_at	---	LOC389834	389834	0.0341326	-0.860043
229190_at	---	LOC100507376	100507376	0.0073248	-0.857619
224454_at	ENSG00000139163	ETNK1	55500	0.0363011	-0.855988
235215_at	ENSG00000175595	ERCC4	2072	0.0134485	-0.849026
235486_at	ENSG00000110427	C11orf41	25758	0.0474393	-0.848626
210846_x_at	ENSG00000106785	TRIM14	9830	0.0140231	-0.847575
1562921_at	---	---	---	0.0063124	-0.846675
202438_x_at	ENSG00000010404	IDS	3423	0.00391698	-0.845517
1560503_a_at	ENSG00000229950	LOC100130275	100130275	0.0440823	-0.84466
1557236_at	---	APOL6	80830	0.0351062	-0.843589
1405_i_at	ENSG00000161570	CCL5	6352	0.0436499	-0.843254
238148_s_at	ENSG00000204597	ZNF818P	390963	0.0381867	-0.841608
204698_at	ENSG00000172183	ISG20	3669	0.0435828	-0.840522
213355_at	ENSG00000064225	ST3GAL6	10402	0.0410438	-0.836184
1552330_at	ENSG00000177946	CENPBD1	92806	0.0485437	-0.832188
228235_at	ENSG00000223749	MGC16121	84848	0.0229738	-0.827418
229090_at	---	LOC220930	220930	0.0306252	-0.825477
1559005_s_at	ENSG00000044459	CNTLN	54875	0.0056066	-0.824
239715_at	---	---	---	0.0355057	-0.823891
223557_s_at	ENSG00000144339	TMEFF2	23671	0.00724217	-0.823509
207402_at	ENSG00000131849	ZNF132	7691	0.0438676	-0.822495
1559052_s_at	ENSG00000180370	PAK2	5062	0.047269	-0.821635
235587_at	---	LOC202781	202781	0.0174023	-0.821063
204069_at	ENSG00000143995	MEIS1	4211	0.0389533	-0.820806
225328_at	ENSG00000156804	---	---	0.0266748	-0.818612
240083_at	---	---	---	0.0202008	-0.8144
234947_s_at	ENSG00000165669	C10orf84	63877	0.0170772	-0.814226
228077_at	ENSG00000037757	MRI1	84245	0.0280697	-0.811841
219531_at	ENSG00000112877	CEP72	55722	0.0350952	-0.810901
235356_at	ENSG00000196865	NHLRC2	374354	0.0389507	-0.810161
1564220_a_at	---	---	---	0.022695	-0.80498
244774_at	ENSG00000112419	PHACTR2	9749	0.0211108	-0.804969
223674_s_at	ENSG00000197622	CDC42SE1	56882	0.0493172	-0.80387
210753_s_at	ENSG00000154928	EPHB1	2047	0.0466771	-0.803304
238497_at	ENSG00000181264	TMEM136	219902	0.019812	-0.801954
1558163_at	ENSG00000162928	PEX13	5194	0.00104786	-0.801788
210186_s_at	ENSG00000088832 /// ENSG00000198225	FKBP1A	2280	0.0499865	-0.80126
1557169_x_at	ENSG00000228223	HCG11	493812	0.0181562	-0.795244
1554536_at	ENSG00000188641	DPYD	1806	0.0118827	-0.794421
224453_s_at	ENSG00000139163	ETNK1	55500	0.0452612	-0.793871
1560697_at	ENSG00000236333	LOC283392	283392	0.0139872	-0.790792
204120_s_at	ENSG00000156110	ADK	132	0.0268557	-0.78982
232833_at	---	---	---	0.0155459	-0.787359
1555852_at	ENSG00000204261 /// ENSG00000206232 /// ENSG00000206296 /// ENSG00000231591 /// ENSG00000233089 /// ENSG00000233140 /// ENSG00000234365 /// ENSG00000235540	LOC100507463	100507463	0.0438593	-0.784604
238532_at	ENSG00000205683	DPF3	8110	0.0436993	-0.784402
235004_at	ENSG00000112183	RBM24	221662	0.0464658	-0.782078
236503_at	---	---	---	0.00893149	-0.781834
218611_at	ENSG00000162783	IER5	51278	0.0334493	-0.780294
227351_at	---	C16orf52	730094	0.0242121	-0.774203
219773_at	ENSG00000086991	NOX4	50507	0.00605787	-0.763869
1558801_at	---	---	---	0.0461363	-0.763166
217950_at	ENSG00000142546	NOSIP	51070	0.016546	-0.759593
1556616_a_at	ENSG00000205047	LOC100129637	100129637	0.0374929	-0.757675
230281_at	ENSG00000166455	C16orf46	123775	0.0359491	-0.754768
1562245_a_at	---	ZNF578	147660	0.00827266	-0.753555
215743_at	ENSG00000152465	NMT2	9397	0.034394	-0.753012
225685_at	ENSG00000163171	CDC42EP3	10602	0.0494047	-0.750545
244441_at	---	---	---	0.00245541	-0.750163
206023_at	ENSG00000109255	NMU	10874	0.0499063	-0.749824
212928_at	ENSG00000187189	TSPYL4	23270	0.0249058	-0.748953
240259_at	---	LOC100506718	100506718	0.0492694	-0.748182
213104_at	ENSG00000007520	C16orf42	115939	0.0498571	-0.746619
206828_at	ENSG00000074966	TXK	7294	0.00341215	-0.741402
235134_at	---	---	---	0.0229045	-0.738943
210057_at	ENSG00000157106	SMG1	23049	0.0295021	-0.738769
212552_at	ENSG00000115756	HPCAL1	3241	0.0225182	-0.738362
1555441_at	ENSG00000033178	UBA6	55236	0.0125615	-0.738187
222625_s_at	ENSG00000072864	NDE1	54820	0.0380494	-0.73516
1566603_s_at	ENSG00000156990	RPUSD3	285367	0.0486126	-0.733264
225511_at	ENSG00000167191	GPRC5B	51704	0.0260402	-0.731321
214772_at	ENSG00000110427	C11orf41	25758	0.0398078	-0.730194
216623_x_at	ENSG00000103460	TOX3	27324	0.0353711	-0.729057
209288_s_at	ENSG00000163171	CDC42EP3	10602	0.0460272	-0.728001
1554324_s_at	ENSG00000138036	DYNC2LI1	51626	0.0479301	-0.72407
1560433_at	---	---	---	0.0439579	-0.723217
236831_at	ENSG00000152492	CCDC50	152137	0.0206001	-0.721862
239487_at	---	FAM98A	25940	0.0388932	-0.721547
203006_at	ENSG00000068383	INPP5A	3632	0.0314823	-0.717864
242116_x_at	---	---	---	0.0370463	-0.716981
212808_at	ENSG00000176953	NFATC2IP	84901	0.0439358	-0.716157
201012_at	ENSG00000135046	ANXA1	301	0.00481703	-0.715717
1552304_at	ENSG00000139133	ALG10	84920	0.0305979	-0.715215
240402_at	ENSG00000149571	KIRREL3	84623	0.0460149	-0.712798
236626_at	---	ALG1	56052	0.0133637	-0.711176
236662_at	---	---	---	0.0211858	-0.705486
217104_at	ENSG00000136371 /// ENSG00000180953	ST20	400410	0.0283559	-0.701652
205547_s_at	ENSG00000149591	TAGLN	6876	0.0148882	-0.700464
1555675_at	ENSG00000221871	BLID	414899	0.0420228	-0.698713
220389_at	ENSG00000149201	CCDC81	60494	0.0296198	-0.69494
240119_at	ENSG00000159648	TEPP	374739	0.0206053	-0.693778
243179_at	---	LOC100130360	100130360	0.0358851	-0.693354
235219_at	ENSG00000221990	C5orf55	116349	0.017782	-0.692012
205259_at	ENSG00000151623	NR3C2	4306	0.0402997	-0.690942
238696_at	---	HNRNPA1L2	144983	0.0272294	-0.689816
217595_at	ENSG00000103342	GSPT1	2935	0.0497925	-0.684516
1555724_s_at	ENSG00000149591	TAGLN	6876	0.0316082	-0.683734
229201_at	---	---	---	0.0354347	-0.682059
237116_at	---	LOC646903	646903	0.0369023	-0.678241
231993_at	---	ITGBL1	9358	0.00644945	-0.665354
232893_at	ENSG00000164187	LMBRD2	92255	0.0413201	-0.664211
202979_s_at	ENSG00000137504	CREBZF	58487	0.0443985	-0.663571
225345_s_at	ENSG00000156804	---	---	0.030742	-0.66334
228948_at	ENSG00000116106	EPHA4	2043	0.0451725	-0.653405
240013_at	---	---	---	0.0444238	-0.640392
239081_at	---	---	---	0.0378794	-0.617671
240063_at	ENSG00000236296	LOC441046	441046	0.0369673	-0.611374
1560814_a_at	---	C15orf57	90416	0.0403145	-0.599468
1555730_a_at	ENSG00000172757	CFL1	1072	0.0461115	-0.596561
244592_at	---	---	---	0.0283518	-0.59513
235490_at	ENSG00000179029	TMEM107	84314	0.0446014	-0.589081
239080_at	---	---	---	0.00799789	-0.588712
208228_s_at	ENSG00000066468	FGFR2	2263	0.0397938	-0.586394
1561425_a_at	---	ZNF568	374900	0.0492816	-0.554573
206022_at	ENSG00000124479	NDP	4693	0.0335125	-0.550002
242580_at	---	---	---	0.0340888	-0.544744
215626_at	---	---	---	0.0259965	-0.541491
1561613_at	---	---	---	0.0423389	-0.540573
242474_s_at	ENSG00000160131	VMA21	203547	0.0467323	-0.517713
210738_s_at	ENSG00000080493	SLC4A4	8671	0.0488844	-0.515884
214774_x_at	ENSG00000103460	TOX3	27324	0.0464133	-0.506138
241755_at	---	UQCRC2	7385	0.0227304	-0.491804
211935_at	ENSG00000170540	ARL6IP1	23204	0.0327711	-0.485157
239935_at	ENSG00000139915	MDGA2	161357	0.0465171	-0.460707
1564371_a_at	ENSG00000177640	CASC2	255082	0.0465404	-0.455032
1564272_a_at	ENSG00000197776	KLHDC1	122773	0.0290747	-0.287654
240236_at	ENSG00000145087	STXBP5L	9515	0.0306733	0.342304
213415_at	ENSG00000155962	CLIC2	1193	0.0498356	0.385939
241135_at	---	---	---	0.0254691	0.412681
233926_at	---	---	---	0.0216661	0.414945
228780_at	---	---	---	0.0244484	0.41579
1568854_at	---	NCRNA00240	100133205	0.0492201	0.425837
221233_s_at	ENSG00000082269	FAM135A	57579	0.0332504	0.441946
215591_at	---	SATB2	23314	0.0206149	0.477068
211480_s_at	ENSG00000084453	SLCO1A2	6579	0.0293806	0.477206
241097_at	---	---	---	0.0289726	0.491849
1559503_a_at	---	LOC441666	441666	0.00987825	0.518009
241835_at	---	LOC100132147	100132147	0.0460969	0.548863
237071_at	---	---	---	0.00651892	0.553946
1564175_at	ENSG00000242516	---	---	0.0430622	0.559939
233805_at	---	---	---	0.0257833	0.573079
227174_at	ENSG00000166415	WDR72	256764	0.0397625	0.586143
231179_at	ENSG00000161896	IP6K3	117283	0.0494467	0.605639
238681_at	---	GDPD1	284161	0.0438485	0.620933
222108_at	ENSG00000139211	AMIGO2	347902	0.00477952	0.631575
243433_at	---	---	---	0.0149118	0.638022
210652_s_at	ENSG00000085831	TTC39A	22996	0.0452705	0.646148
1559952_x_at	---	FAM66C /// FAM66D	100132923 /// 440078	0.0335	0.659549
232024_at	ENSG00000106560	GIMAP2	26157	0.0142191	0.659961
232746_at	---	CXCR7	57007	0.0224107	0.661044
229021_at	---	MCTP2	55784	0.0218246	0.69172
212531_at	ENSG00000148346	LCN2	3934	0.0436751	0.706154
240994_at	---	---	---	0.021795	0.709768
227318_at	---	LOC100131199	100131199	0.0400677	0.710374
218340_s_at	ENSG00000033178	UBA6	55236	0.0393364	0.725498
205119_s_at	ENSG00000171051	FPR1	2357	0.0171161	0.747127
231478_at	ENSG00000105650	PDE4C	5143	0.021164	0.757085
1569322_at	ENSG00000237523	LOC439990	439990	0.0217242	0.76024
209366_x_at	ENSG00000166347	CYB5A	1528	0.0450909	0.763842
237419_at	---	---	---	0.025002	0.784305
204437_s_at	ENSG00000110195	FOLR1	2348	0.0307378	0.798717
210042_s_at	ENSG00000101160	CTSZ	1522	0.0468032	0.806034
43427_at	ENSG00000076555	ACACB	32	0.0258535	0.81217
206343_s_at	ENSG00000157168	NRG1	3084	0.0494347	0.812351
201416_at	ENSG00000124766	SOX4	6659	0.0249509	0.822815
226344_at	ENSG00000166432	ZMAT1	84460	0.0064226	0.822984
209841_s_at	ENSG00000173114	LRRN3	54674	0.0258115	0.838527
233177_s_at	ENSG00000127838	PNKD	25953	0.0186623	0.840315
221801_x_at	ENSG00000104725	NEFL	4747	0.0354771	0.846294
1554640_at	ENSG00000243444	PALM2	114299	0.00971915	0.846488
215549_x_at	ENSG00000225932 /// ENSG00000236761	CTAGE9	643854	0.0446102	0.859806
213150_at	ENSG00000253293	HOXA10	3206	0.0399992	0.875493
49452_at	ENSG00000076555	ACACB	32	0.0118373	0.875594
216044_x_at	ENSG00000154511	FAM69A	388650	0.0390206	0.877082
218921_at	ENSG00000185187	SIGIRR	59307	0.0159964	0.88284
228320_x_at	ENSG00000135127	CCDC64	92558	0.0285311	0.888154
227654_at	ENSG00000042062	FAM65C	140876	0.00286046	0.889478
229622_at	ENSG00000178752	FAM132B	151176	0.0275663	0.910199
242565_x_at	---	C21orf57	54059	0.0219932	0.914927
230337_at	ENSG00000115904	SOS1	6654	0.0199005	0.916404
239010_at	---	DUXAP10	503639	0.000979471	0.926046
229596_at	ENSG00000139344	AMDHD1	144193	0.00539265	0.928664
232271_at	ENSG00000164749	HNF4G	3174	0.00223738	0.939278
215646_s_at	ENSG00000038427	VCAN	1462	0.0160071	0.940212
230986_at	ENSG00000102349	KLF8	11279	0.00293904	0.954259
205304_s_at	ENSG00000121361	KCNJ8	3764	0.000247083	0.967573
213689_x_at	ENSG00000154511	FAM69A	388650	0.0180662	0.970151
226907_at	ENSG00000198729	PPP1R14C	81706	0.0492061	0.981878
223629_at	ENSG00000113209	PCDHB5	26167	0.0492405	0.984254
204796_at	ENSG00000066629	EML1	2009	0.0328089	0.988589
228153_at	ENSG00000137393	RNF144B	255488	0.0135234	0.990984
207096_at	ENSG00000148965	SAA4	6291	0.0157098	0.993402
204619_s_at	ENSG00000038427	VCAN	1462	0.0239341	0.996369
211571_s_at	ENSG00000038427	VCAN	1462	0.00762056	0.996645
210123_s_at	ENSG00000166664 /// ENSG00000175344	CHRFAM7A /// CHRNA7	1139 /// 89832	0.0206372	1.00315
204797_s_at	ENSG00000066629	EML1	2009	0.0402405	1.00583
226926_at	ENSG00000161249	DMKN	93099	0.0294354	1.00694
242094_at	---	---	---	0.0460729	1.02092
219508_at	ENSG00000140297	GCNT3	9245	0.0328018	1.0222
213425_at	ENSG00000114251	WNT5A	7474	0.0201889	1.02707
221558_s_at	ENSG00000138795	LEF1	51176	0.00659131	1.05144
205303_at	ENSG00000121361	KCNJ8	3764	0.000872553	1.06795
1555765_a_at	ENSG00000168243	GNG4	2786	0.0037108	1.08008
235343_at	ENSG00000143494	VASH2	79805	0.00849241	1.0803
1554242_a_at	ENSG00000100473	COCH	1690	0.0257978	1.08326
204620_s_at	ENSG00000038427	VCAN	1462	0.00189905	1.09333
1554122_a_at	---	HSD17B12	51144	0.00973774	1.10516
1563719_a_at	---	---	---	0.0191361	1.11573
238774_at	---	---	---	0.00864704	1.12958
204803_s_at	ENSG00000166592	RRAD	6236	0.0472394	1.1334
205229_s_at	ENSG00000100473	COCH	1690	0.0239383	1.13886
221731_x_at	ENSG00000038427	VCAN	1462	0.00181832	1.14243
212311_at	ENSG00000091490	SEL1L3	23231	0.00987822	1.16294
213201_s_at	ENSG00000105048	TNNT1	7138	0.0264897	1.17225
219277_s_at	ENSG00000197444	OGDHL	55753	0.000796676	1.18215
205376_at	ENSG00000109452	INPP4B	8821	0.010629	1.18946
224169_at	ENSG00000056291	NPFFR2	10886	0.00283548	1.19238
223475_at	ENSG00000121005	CRISPLD1	83690	0.0386142	1.21086
205894_at	ENSG00000157399	ARSE	415	0.000642776	1.21309
204627_s_at	ENSG00000056345	ITGB3	3690	0.00993453	1.21388
217984_at	ENSG00000026297	RNASET2	8635	0.00367764	1.24524
210630_s_at	ENSG00000002016	RAD52	5893	0.000321561	1.24909
219225_at	ENSG00000177614	PGBD5	79605	0.00989089	1.25141
214355_x_at	ENSG00000225932 /// ENSG00000244693	CTAGE15P /// CTAGE4 /// CTAGE8 /// CTAGE9	100128553 /// 100142659 /// 441294 /// 643854	0.0016252	1.25152
228596_at	ENSG00000204959	LOC728377	728377	0.00044637	1.25636
1552767_a_at	ENSG00000171004	HS6ST2	90161	0.0134127	1.25844
243109_at	---	MCTP2	55784	0.00721611	1.293
209460_at	ENSG00000183044	ABAT	18	0.0055376	1.3028
209546_s_at	---	APOL1	8542	0.0149958	1.3051
1552455_at	ENSG00000106772	PRUNE2	158471	0.0111231	1.32553
219859_at	ENSG00000166523	CLEC4E	26253	0.0242666	1.33914
1555370_a_at	ENSG00000171735	CAMTA1	23261	0.0170537	1.34309
203786_s_at	ENSG00000111907	TPD52L1	7164	0.00727322	1.34596
227870_at	ENSG00000103742	IGDCC4	57722	0.00198834	1.34909
219837_s_at	ENSG00000170891	CYTL1	54360	0.0353099	1.38439
1555867_at	ENSG00000168243	GNG4	2786	0.00197479	1.3865
211429_s_at	ENSG00000197249	SERPINA1	5265	0.00499354	1.38917
217983_s_at	ENSG00000026297 /// ENSG00000249141	RNASET2	8635	0.00120942	1.39951
236175_at	ENSG00000147573	TRIM55	84675	0.0137515	1.42525
205824_at	ENSG00000170276	HSPB2	3316	0.00174801	1.43277
202833_s_at	ENSG00000197249	SERPINA1	5265	0.0106012	1.4394
209459_s_at	ENSG00000183044	ABAT	18	0.00357499	1.43972
212314_at	ENSG00000091490	SEL1L3	23231	0.00246939	1.45718
232721_at	ENSG00000147573	TRIM55	84675	0.00651772	1.45931
204933_s_at	ENSG00000164761	TNFRSF11B	4982	0.0342009	1.56432
229139_at	ENSG00000104369	JPH1	56704	0.000184686	1.60184
205442_at	ENSG00000198948	MFAP3L	9848	0.00145514	1.60943
205184_at	ENSG00000168243	GNG4	2786	0.000653775	1.63517
212977_at	ENSG00000144476	CXCR7	57007	0.000145029	1.65707
228438_at	ENSG00000235531	LOC100132891	100132891	0.000897118	1.76831
1553589_a_at	ENSG00000162366	PDZK1IP1	10158	0.00105075	1.77109
239330_at	---	DCAF12L2	340578	4.54759e-06	1.8123
213435_at	ENSG00000119042	SATB2	23314	0.000202608	1.81329
219630_at	ENSG00000162366	PDZK1IP1	10158	0.00105115	1.82816
223075_s_at	ENSG00000126878	AIF1L	83543	0.000145311	1.85084
1564837_at	ENSG00000206532	LOC151760	151760	0.000102348	1.93792
235147_at	---	LOC100288092	100288092	6.40322e-05	1.97325
226535_at	ENSG00000115221	ITGB6	3694	4.852e-06	2.09445
1558139_at	ENSG00000206195 /// ENSG00000215394 /// ENSG00000225210 /// ENSG00000244306	FLJ39632	642477	3.39109e-06	2.10439
202688_at	ENSG00000121858	TNFSF10	8743	0.0403348	2.10777
231374_at	---	---	---	5.35509e-07	2.16082
214329_x_at	ENSG00000121858	TNFSF10	8743	0.0445861	2.2819
221916_at	ENSG00000104725	NEFL	4747	1.54458e-06	2.29384
202687_s_at	ENSG00000121858	TNFSF10	8743	0.0267098	2.34019
242406_at	---	---	---	0.00389726	2.35842
1563209_a_at	ENSG00000172264	MACROD2	140733	0.00596873	2.36272
209160_at	ENSG00000196139	AKR1C3	8644	0.000745653	2.38834
228692_at	ENSG00000046889	PREX2	80243	0.0490273	2.41123
1564838_a_at	ENSG00000206532	LOC151760	151760	9.24307e-07	2.42578
221805_at	ENSG00000104725	NEFL	4747	4.04725e-05	2.43588
232636_at	ENSG00000179542	SLITRK4	139065	1.79603e-06	2.61351
223484_at	ENSG00000166920	C15orf48	84419	4.37637e-06	2.65257
208607_s_at	ENSG00000134339 /// ENSG00000173432	SAA1 /// SAA2	6288 /// 6289	0.000368006	2.66514
231882_at	ENSG00000206195	FLJ39632	642477	4.22583e-08	2.66549
228827_at	ENSG00000079102	RUNX1T1	862	0.0445563	2.71356
214456_x_at	ENSG00000173432	SAA1 /// SAA2	6288 /// 6289	2.70623e-05	2.97866
222934_s_at	ENSG00000166523	CLEC4E	26253	0.00368224	3.03907
235278_at	ENSG00000172264	MACROD2	140733	0.000705363	3.06909
209283_at	ENSG00000109846	CRYAB	1410	5.18644e-07	3.07059
222281_s_at	ENSG00000196533	LOC100505650	100505650	5.92206e-06	3.08032
201744_s_at	ENSG00000139329	LUM	4060	0.0141331	3.25149
242546_at	ENSG00000206195 /// ENSG00000225210	FLJ39632	642477	6.36296e-07	3.4481
228116_at	---	DUXAP10	503639	2.06385e-10	3.55886
242881_x_at	---	---	---	1.20391e-09	4.11808
244567_at	---	---	---	0.0422997	5.827
