# Supplementary material for: Impaired mitophagy links mitochondrial disease to epithelial stress in methylmalonyl-CoA mutase deficiency
Source: Nat Commun. 2020 Feb 20;11:970. doi: 10.1038/s41467-020-14729-8 (PMC7033137; doi:10.1038/s41467-020-14729-8)
Supplement: Supplementary file 5 — Source Data [file 41467_2020_14729_MOESM5_ESM.xlsx]

## Sheet: Figure 1A
MMUT/b-actin
	Control	MMA
#1	1.09366	0.0616517
#2	1.38124	0.148748
#3	0.875682	0.489405
Average	1.11686	0.233268
SEM	0.146401	0.113028

## Sheet: Figure 1B
sample	MMUT activity pmol/min/mg protein
Control 1	3403.36
Control 2	7406.79
Control 3	3738.14
Average	4849.43
SEM	1047.02
MMA 1	17.2568
MMA 2	37.6503
MMA 3	65.5187
Average	40.1419
SEM	11.4208

## Sheet: Figure 1D
	MMA levels (nmol L-1)
		Control	MMA
	#1	30	104
	#2	28	109
	#3	47	100
	Average	35	104.333
	SEM	6.02771	2.60342

## Sheet: Figure 1E
	Mitochondrial shape circularity
	Control	MMA
	0.277458	0.445467
	0.752055	0.430668
	0.87647	0.344468
	0.641331	0.920971
	0.407646	0.714284
	0.934199	0.607656
	0.682195	0.534639
	0.393182	0.478111
	0.641464	0.436776
	0.554644	0.767349
	0.419109	0.715873
	0.785196	0.664779
	0.785196	0.410865
	0.477803	0.798513
	0.90204	0.795667
	0.853406	0.916486
	0.449647	0.846486
	0.680963	0.908241
	0.74644	0.841751
	0.544815	0.272122
	0.686297	0.793506
	0.872667	0.27069
	0.714901	0.640377
	0.912746	0.703544
	0.386697	0.707008
	0.495842	0.798283
	0.826829	0.906203
	0.743921	0.87016
	0.735174	0.87111
	0.407258	0.728084
	0.767848	0.768281
	0.183967	0.909721
	0.314571	0.453844
	0.564003	0.909949
	0.849328	0.814006
	0.82728	0.721839
	0.79957	0.854566
	0.367695	0.581844
	0.874922	0.383161
	0.904243	0.737386
	0.910227	0.902095
	0.319059	0.685091
	0.387449	0.885223
	0.500637	0.716268
	0.42838	0.906195
	0.478221	0.819319
	0.840721	0.76293
	0.679249	0.949555
	0.745489	0.67172
	0.584041	0.900385
	0.771496	0.454938
	0.685244	0.748282
	0.357202	0.380982
	0.377568	0.613064
	0.483048	0.87439
	0.840695	0.884668
	0.719417	0.379907
	0.15487	0.373291
	0.601481	0.801989
	0.895456	0.381849
	0.264738	0.595452
	0.721479	0.316173
	0.592034	0.586633
	0.323512	0.566372
	0.358905	0.397585
	0.864435	0.340416
	0.689763	0.850777
	0.519477	0.528227
	0.788751	0.46704
	0.867792	0.483845
	0.533069	0.695748
	0.600816	0.85576
	0.358153	0.760119
	0.481894	0.527211
	0.581057	0.457128
	0.925868	0.718856
	0.314417	0.591633
	0.313627	0.887047
	0.253509	0.381863
	0.551335	0.499733
	0.863868	0.467598
	0.472073	0.645867
	0.374629	0.838792
	0.857839	0.892221
	0.893254	0.275639
	0.88787	0.902087
	0.727212	0.827835
	0.759691	0.85583
	0.70439	0.381863
	0.497406	0.499733
	0.369289	0.467598
	0.400758	0.645867
	0.671936	0.838792
	0.434017	0.892221
	0.468512	0.275639
	0.671562	0.902087
	0.443391	0.827835
	0.769287	0.85583
	0.715388	0.400099
	0.869019	0.899391
	0.929689	0.672465
	0.850449	0.329455
	0.846056	0.716077
	0.817562	0.902384
	0.691586	0.6848
	0.631091	0.478934
	0.492824	0.648147
	0.637119	0.522365
	0.542846	0.287365
	0.761326	0.616891
	0.747661	0.489863
	0.935812	0.438176
	0.837209	0.496546
	0.935075	0.598943
	0.735958	0.584157
	0.818845	0.905971
	0.884678	0.725915
	0.765432	0.768355
	0.836623	0.872449
	0.833579	0.461239
	0.706381	0.323538
	0.25332	0.710191
	0.765617	0.564397
	0.72013	0.435997
	0.875623	0.706385
	0.257064	0.868214
	0.694871	0.702406
	0.810642	0.850156
	0.494723	0.339923
	0.234635	0.92914
	0.374344	0.665207
	0.545507	0.433999
	0.563377	0.371255
	0.743702	0.526827
	0.711722	0.839197
	0.825864	0.440774
	0.871253	0.431084
	0.76489	0.696616
	0.287378	0.889774
	0.826624	0.401932
	0.726814	0.209986
	0.350055	0.900797
	0.799083	0.859331
	0.890707	0.39853
	0.893656	0.663744
	0.82853	0.813932
	0.156479	0.450439
	0.743889	0.69769
	0.783175	0.667785
	0.658912	0.848781
	0.49552	0.546737
	0.608524	0.5683
	0.425884	0.549497
	0.361503	0.906367
	0.409646	0.883138
	0.88095	0.875746
	0.180032	0.876556
	0.643014	0.516299
	0.639166	0.895995
	0.896893	0.707193
	0.647265	0.435925
	0.845248	0.882104
	0.432961	0.855322
	0.617441	0.737405
	0.333709	0.728078
	0.723279	0.81477
	0.373137	0.450491
	0.87867	0.87767
	0.938349	0.751907
	0.700637	0.750803
	0.602541	0.883072
	0.655528	0.867365
	0.547934	0.815427
	0.877984	0.533159
	0.445827	0.890371
	0.892251	0.924886
	0.627237	0.750279
	0.273225	0.826746
	0.567657	0.799231
	0.910812	0.869852
	0.875604	0.724676
	0.862124	0.674381
	0.700234	0.818978
	0.814834	0.835271
	0.438983	0.666168
	0.344937	0.616438
	0.690958	0.890359
	0.867522	0.844123
	0.60977	0.434367
	0.434798	0.468221
	0.503462	0.78741
	0.863515	0.841426
	0.432533	0.904527
	0.873074	0.713232
	0.481858	0.662406
	0.472703	0.516534
	0.511078	0.47214
	0.441562	0.755644
	0.343271	0.436577
	0.68988	0.875728
	0.126184	0.919179
	0.672996	0.343336
	0.314574	0.286906
	0.488274	0.131907
	0.324388	0.827097
	0.532391	0.755488
	0.759724	0.456894
	0.726034	0.801778
	0.735862	0.208576
	0.443741	0.916486
	0.53425	0.442464
	0.274148	0.46065
	0.599725	0.484203
	0.247118	0.82855
	0.818556	0.814879
	0.344497	0.838866
	0.447214	0.88364
	0.466153	0.879001
	0.272254	0.806152
	0.875851	0.479034
	0.38209	0.638727
	0.543234	0.907886
	0.840352	0.911271
	0.878009	0.84039
	0.652052	0.87731
	0.239557	0.499363
	0.51877	0.850041
	0.558222	0.833612
	0.605436	0.82088
	0.257942	0.839267
	0.565792	0.641451
	0.277349	0.852606
	0.743347	0.864252
	0.849924	0.894699
	0.54584	0.891135
	0.8781	0.909857
	0.86582	0.922316
	0.618064	0.578395
	0.589339	0.802916
	0.859192	0.790927
	0.670204	0.799204
	0.798354	0.69032
	0.529734	0.544666
	0.117907	0.360393
	0.425654	0.854953
	0.838318	0.723478
	0.653501	0.872168
	0.662695	0.58468
	0.558869	0.875971
	0.689674	0.773237
	0.5876	0.567624
	0.760564	0.450244
	0.397851	0.752993
	0.791013	0.900651
	0.822214	0.842419
	0.803109	0.897037
	0.855149	0.927896
	0.733966	0.862848
	0.838534	0.418543
	0.760558	0.896219
	0.854205	0.880291
	0.756342	0.520855
	0.743311	0.870244
	0.85256	0.38617
	0.454597	0.381169
	0.403614	0.394401
	0.241607	0.223185
	0.831578	0.340088
	0.780381	0.487544
	0.760656	0.64297
	0.561242	0.920146
	0.498001	0.601404
	0.356544	0.610915
	0.526132	0.839193
	0.571222	0.528082
	0.725234	0.825224
	0.746963	0.896542
	0.65236	0.845607
	0.766182	0.781554
	0.370786	0.837135
	0.49517	0.686662
	0.761562	0.565774
	0.704436	0.696885
	0.888436	0.703685
	0.635785	0.499761
	0.186343	0.720948
	0.875043	0.824427
	0.871261	0.81761
	0.342148	0.612471
	0.893922	0.806151
	0.286882	0.873184
	0.475775	0.668923
	0.821926	0.562663
	0.267353	0.638368
	0.752837	0.850724
	0.360502	0.44119
	0.551557	0.818403
	0.392316	0.888511
	0.411711	0.819719
	0.534419	0.23991
	0.661048	0.347975
	0.673824	0.908494
	0.495313	0.23369
	0.558039	0.860117
	0.869585	0.311476
	0.220252	0.440483
	0.48702	0.644892
	0.634638	0.457286
	0.762065	0.210591
	0.189118	0.762817
	0.343573
	0.757722
	0.492932
	0.468851
	0.73784
	0.564663
	0.811851
	0.414904
	0.308028
	0.862333
	0.34913
	0.59879
	0.585076
	0.718522
	0.829385
	0.872208
	0.561005
	0.718458
	0.591431
	0.60947
	0.442004
	0.475652
	0.895439
	0.815789
	0.771019
	0.531202
	0.741834
	0.204052
	0.652026
	0.495407
	0.353934
	0.837667
	0.273917
	0.794931
	0.36972
	0.47174
	0.661048
	0.574779
	0.288336
	0.647214
	0.800537
	0.299873
	0.572494
	0.662984
	0.670267
	0.716935
	0.648077
	0.491596
	0.69395
	0.528402
	0.465592
	0.277845
	0.639623
	0.347176
	0.476296
	0.531988
	0.481595
	0.178145
	0.786966
	0.844603
	0.602998
	0.81019
	0.777625
	0.771308
	0.895314
	0.377774
	0.586958
	0.872059
	0.907727
	0.502392
	0.452408
	0.312196
	0.449675
	0.851706
	0.373904
	0.421986
	0.700836
	0.763452
	0.176657
	0.606981
	0.844826
	0.825897
	0.461306
	0.343212
	0.529871
	0.479034
	0.481111
	0.917525
	0.924106
	0.340038
	0.468625
	0.310809
	0.711659
	0.747395
	0.290413
	0.699461
	0.847961
	0.52417
	0.381107
	0.62697
	0.519953
	0.878288
	0.544494
	0.838843
	0.552817
	0.837834
	0.885703
	0.932858
	0.779634
	0.564139
	0.513936
	0.296093
	0.266633
	0.621767
	0.681081
	0.384802
	0.572479
	0.395688
	0.700909
	0.628773
	0.661745
	0.808221
	0.599156
	0.188864
	0.285769
	0.253199
	0.31408
	0.509532
	0.275781
	0.30715
	0.286294
	0.860743
	0.636854
	0.597404
	0.350915
	0.638574
	0.794661
	0.713816
	0.620506
	0.319879
	0.892663
	0.921002
	0.826357
	0.154984
	0.909733
	0.59501
	0.765686
	0.887793
	0.484879
	0.654457
	0.841948
	0.794891
	0.743831
	0.244547
	0.54933
	0.831888
	0.771393
	0.500638
	0.889045
	0.159072
	0.219974
	0.762264
	0.591513
	0.943549
	0.623108
	0.291228
	0.873192
	0.747371
	0.875937
	0.835327
	0.842157
	0.556659
	0.882488
	0.719358
	0.787511
	0.5655
	0.548233
	0.685739
	0.845309
	0.902092
	0.597524
	0.345382
	0.755874
	0.509699
	0.394224
	0.398422
	0.90204
	0.638683
	0.5792
	0.74673
	0.818014
	0.495384
	0.849797
	0.778176
	0.142566
	0.376738
	0.540987
	0.27596
	0.28192
	0.809276
	0.301647
	0.323206
	0.354947
	0.80425
	0.32858
	0.879872
	0.392971
	0.56079
	0.776964
	0.488743
	0.731926
	0.27697
	0.675024
	0.540396
	0.818637
	0.726636
	0.840128
Average	0.610225	0.674418
SEM	0.00915033	0.0113964

## Sheet: Figure 1G
	Mitochondrial shape circularity
	Control	MMA
	0.3984	0.5425
	0.368	0.5906
	0.4629	0.6526
	0.4044	0.54
	0.3793	0.62
	0.4038	0.5999
	0.3877	0.5332
	0.4515	0.59
	0.35	0.65
	0.45	0.71
Average	0.4056	0.60288
SEM	0.0119885	0.0180249
	Mitochondrial interconnectivity
	Control	MMA
	0.2624	0.1895
	0.2928	0.19
	0.396	0.2064
	0.4282	0.2326
	0.5	0.2042
	0.3386	0.1862
	0.266	0.2302
	0.3539	0.2116
	0.271	0.23
	0.45	0.3
Average	0.35589	0.21807
SEM	0.026827	0.0106476

## Sheet: Figure 2A
		Protein targets/b–actin
		PDHA1	MT-CO2	Cyto C	SDH	VDAC1	Cox IV
Ct	#1	0.943978	1.02234	1.59302	0.738055	0.868032	1.14669
	#2	1.13874	0.942924	0.650045	1.05106	1.14151	1.1186
	#3	0.917277	1.03474	0.756931	1.21089	0.990455	0.734714
	#4	0.798693	0.633053	1.03981	0.80704	1.016	0.943862
	#5	1.20131	1.36695	0.960186	1.19296	0.984002	1.05614
Average		1	1	1	1	1	1
SEM		0.0742566	0.117103	0.163768	0.0975096	0.0436144	0.0749208
MMA	#1	1.63662	1.18453	2.18144	1.86949	1.65115	1.74311
	#2	2.20367	1.80588	2.17443	1.72164	1.35859	1.87219
	#3	2.15673	2.13394	2.54338	1.54283	1.55133	1.49165
	#4	1.57455	3.16978	1.49961	1.81717	1.52068	4.95747
	#5	2.40474	3.9945	1.40764	2.46509	1.35273	3.55089
Average		1.99526	2.45773	1.9613	1.88324	1.4869	2.72306
SEM		0.164743	0.500972	0.218221	0.15574	0.0577633	0.66628

## Sheet: Figure 2B
	mt–DNA/n–DNA ratio
	Control	MMA
#1	0.83	2.29
#2	1.21	3.24
#3	1.22	2.75
#4	0.82	2.25
Average	1.02	2.6325
SEM	0.11262	0.232105

## Sheet: Figure 2 C
	ATP5B+ structures number per cell
	Control	MMA
	62	97
	22	72
	71	89
	96	47
	43	121
	38	108
	48	69
	60	51
	50	71
	9	57
	35	58
	0	56
	41	126
	60	40
	48	55
	26	106
	105	73
	53	74
	51	51
	32	137
	19	77
	55	53
	74	51
	8	44
	82	46
	13	55
	40	100
		61
		94
		114
		151
		90
		54
		70
		141
		88
		97
		154
		105
		74
Average	45.963	81.925
SEM	5.01947	4.97176

## Sheet: Figure 2D
	TMRM/MitoTracker fluorescence intensity ratio
	Control	Control + Rot	MMA	MMA + Rot
	0.986994	0.335546	0.166932	0.004584
	0.997479	0.004245	0.117568	0.015363
	0.285147	0.055291	0.382581	0.012769
	0.67444	0.034335	0.254959	0.051618
	1.05038	0.151935	0.372059	0.026085
	0.469142	0.077619	0.276735	0.003769
	0.614831	0.273625	0.174772	0.001649
	0.575486	0.43658	0.365209	0.07312
	0.726873	0.356072	0.325289	0.064647
	0.979438	0.176828	0.270086	0.032018
	0.806074	0.326687	0.208397	0.041712
	0.993994	0.297726	0.207008	0.11209
	1.04784	0.508798	0.000154	0.054661
	0.510033	0.488828	0.080606	0.010077
	0.557153	0.224626	0.213065	0.001312
	0.630929	0.34671	0.081706	0.099961
	0.955865	0.308066	0.068191	0.043075
	0.729399	0.264413	0.16587	0.003094
	0.573616	0.319342	0.159374
	0.941613	0.22057	0.314075
	0.942826	0.240671	0.0873
			0.132418
Average	0.764264	0.259453	0.201107	0.0362002
SEM	0.0491378	0.0305925	0.0236757	0.0080839

## Sheet: Figure 2E
	MitoSOX/MitoTracker fluorescence intensity ratio
	Control	Control +Rot	MMA	MMA+Rot
	0.461884	0.331631	0.655761	0.913364
	0.0782661	0.33315	1.05554	1.04256
	0.229069	0.703704	0.695078	1.52754
	0.347868	1.22918	0.792169	1.3981
	0.0558296	1.14954	0.58957	0.884786
	0.0946973	0.489835	0.918717	1.14302
	0.0521266	0.630033	0.835757	0.917477
	0.425029	1.31271	0.978089	1.07002
	0.500424	0.825934	0.98331	1.19849
	0.105009	0.18646	1.22853	0.981871
	0.143463	0.563537	1.1612	1.50252
	0.20817	0.285189	1.34368	0.803617
	0.238046	0.352094	1.08946	0.978331
	0.429866	0.397712	2.18576	1.4547
	0.401106	0.56733	0.626232	1.30137
	0.400541	0.36783	1.82418	1.81226
	0.43824	0.601959	1.5288	1.62193
	0.41244	0.244571	0.905806	2.86311
	0.358858	0.686576	1.39396	0.910143
	0.560627	0.349563	2.52821	2.15035
	0.808059	0.344253	1.74436	0.742692
	0.619153	1.13665	1.68766	0.486521
	0.345946	0.345842	1.00967	1.02098
	0.247466	0.168938	3.34718	1.1881
	0.403067	0.585842	1.85673	0.795447
	0.313122	0.506356	0.727999	0.775331
	0.213422	0.754798	0.550138	1.22591
	0.115961	0.438994	0.950686	0.888286
	0.123281	0.775049	1.06262	0.886076
	0.481343	0.546292	0.785079	1.18563
	0.203672	0.424218	2.56568	1.30183
		0.306333	1.43509
		0.598514	1.86115
		0.41665	0.924537
		0.356483	1.75619
		0.444459	0.681919
		0.486457
		0.24238
		0.22254
		0.36385
Average	0.316647	0.526836	1.28518	1.19266
SEM	0.0327693	0.0446108	0.106909	0.0834664

[truncated: 93 more sheets: Figure 2F, Figure 2G, Figure 3A, Figure 3B, Figure 3C, Figure 3D, Figure 3E, Figure 3 F, Figure 3G, Figure 4A, Figure 4B, Figure 4C, Figure 4D, Figure 4E, figure 4F, Figure 5A, figure 5B, Figure 5C, Figure 5E, Figure 5 F …]
